# Supplementary material for: Lysyl hydroxylase 1 (LH1) deficiency promotes angiotensin II (Ang II)-induced dissecting abdominal aortic aneurysm
Source: Theranostics. 2021 Sep 21;11(19):9587–604. doi: 10.7150/thno.65277 (PMC8490513; doi:10.7150/thno.65277)
Supplement: Supplementary file 2 — Supplementary table 3. [file thnov11p9587s2.xlsx]

## Sheet: plod1 KO+saline vs WT+saline
#ID	DEGs	log2(Fold change) plod1 KO+saline vs WT+saline	p-value	q-value	mean (KO log2 FPKM)	SD (KO)	mean (WT log2 FPKM)	SD (WT)
ENSMUSG00000019055	Plod1	-4.71889	1.01119e-13	2.21148e-09	0.0290518	0.0272505	4.74794	0.100589
ENSMUSG00000023232	Serinc2	1.97086	1.61035e-07	0.00117395	2.56161	0.202496	0.590747	0.167227
ENSMUSG00000026442	Nfasc	1.2579	4.59097e-06	0.0111561	1.95897	0.241921	0.701066	0.0929379
ENSMUSG00000039126	Prune2	1.09537	5.55453e-06	0.0120888	1.8717	0.157575	0.776324	0.169535
ENSMUSG00000026163	Sphkap	1.42811	1.13859e-05	0.0173884	2.28761	0.27099	0.859504	0.192119
ENSMUSG00000051043	Gprc5c	1.0722	3.4306e-05	0.0290511	1.8775	0.259372	0.805302	0.129361
ENSMUSG00000057074	Ces1g	1.10733	3.74382e-05	0.0290511	1.2307	0.27721	0.123371	0.122259
ENSMUSG00000023828	Slc22a3	1.74521	4.71554e-05	0.0295241	3.59513	0.337814	1.84992	0.359126
ENSMUSG00000026864	Hspa5	-1.26879	8.50813e-05	0.0299715	6.99989	0.117027	8.26868	0.371422
ENSMUSG00000050288	Fzd2	1.15361	8.55259e-05	0.0299715	4.89444	0.207767	3.74083	0.287029
ENSMUSG00000034881	Tbxa2r	1.05401	9.55002e-05	0.0299715	4.45375	0.314612	3.39973	0.095732
ENSMUSG00000031595	Pdgfrl	-1.30249	9.86717e-05	0.0299715	2.86234	0.283545	4.16483	0.29375

## Sheet: WT+Ang II vs WT+saline
#ID	DEGs	log2(Fold change) WT+Ang II vs WT+saline	p-value	q-value	mean (WTA log2 FPKM)	SD (WTA)	mean (WT log2 FPKM)	SD (WT)
ENSMUSG00000021250	Fos	-5.03367	2.20714e-06	0.0127892	2.64337	0.581421	7.67703	0.740593
ENSMUSG00000003545	Fosb	-4.27374	4.62683e-06	0.0152154	0.882351	0.381136	5.1561	0.79474
ENSMUSG00000111521	AC122273.2	-1.87203	7.92438e-06	0.0156188	1.69645	0.369744	3.56849	0.187936
ENSMUSG00000004951	Hspb1	-1.85482	9.83821e-06	0.0156188	9.52371	0.111128	11.3785	0.408186
ENSMUSG00000032085	Tagln	-1.00054	1.90734e-05	0.0156188	2.36141	0.163971	3.36195	0.188137
ENSMUSG00000000555	Itga5	-1.84099	1.97652e-05	0.0156188	6.4163	0.203134	8.25729	0.414311
ENSMUSG00000030935	Acsm3	2.23782	2.15337e-05	0.0156188	2.52249	0.514881	0.284671	0.238607
ENSMUSG00000021356	Irf4	1.46455	2.29221e-05	0.0156188	1.90419	0.281185	0.439639	0.247471
ENSMUSG00000015957	Wnt11	1.12437	2.29357e-05	0.0156188	1.87388	0.273823	0.749516	0.0879207
ENSMUSG00000028116	Myoz2	-1.24691	2.33532e-05	0.0156188	2.02011	0.304782	3.26702	0.0965976
ENSMUSG00000101856	1700096K18Rik	1.22041	2.63445e-05	0.0156188	2.57336	0.20665	1.35295	0.241881
ENSMUSG00000031725	Ces1f	1.63227	3.52142e-05	0.0156188	2.29479	0.279141	0.662517	0.343779
ENSMUSG00000100680	1810044D09Rik	1.13572	3.7929e-05	0.0156188	1.51355	0.239353	0.377831	0.199046
ENSMUSG00000031349	Nsdhl	1.40314	4.95552e-05	0.0156188	3.80072	0.382818	2.39758	0.113014
ENSMUSG00000055254	Ntrk2	1.28541	5.66829e-05	0.0156188	3.31893	0.305496	2.03352	0.213297
ENSMUSG00000022425	Enpp2	1.30061	5.97694e-05	0.0156188	3.64105	0.182393	2.34044	0.333146
ENSMUSG00000026687	Aldh9a1	1.20726	6.28459e-05	0.0156188	4.70531	0.278975	3.49805	0.219603
ENSMUSG00000095590	Gm24305	-2.06578	6.7028e-05	0.0156188	0.272792	0.470243	2.33857	0.393307
ENSMUSG00000020607	Fam84a	-1.46551	6.72321e-05	0.0156188	1.80388	0.260161	3.26939	0.348744
ENSMUSG00000042734	Ttc9	1.322	7.14033e-05	0.0156188	2.13854	0.334746	0.816536	0.211244
ENSMUSG00000028341	Nr4a3	-2.97835	7.37797e-05	0.0156188	1.08207	0.315298	4.06041	0.838571
ENSMUSG00000038418	Egr1	-3.69721	7.52761e-05	0.0156188	3.87296	0.318213	7.57017	1.06892
ENSMUSG00000072612	Gm10382	-1.52774	8.34899e-05	0.0156188	0.583016	0.35092	2.11076	0.309112
ENSMUSG00000023232	Serinc2	1.58494	8.6142e-05	0.0156188	2.17569	0.457721	0.590747	0.167227
ENSMUSG00000000440	Pparg	3.02332	8.63639e-05	0.0156188	5.16344	0.750226	2.14012	0.549435
ENSMUSG00000023828	Slc22a3	1.51956	8.77861e-05	0.0156188	3.36948	0.300811	1.84992	0.359126
ENSMUSG00000097059	Fam120aos	1.03813	9.06631e-05	0.0156188	3.98735	0.224011	2.94922	0.230631
ENSMUSG00000045917	Tmem268	1.51629	9.13729e-05	0.0156188	2.58653	0.450724	1.07024	0.133656
ENSMUSG00000095361	Gm24967	-1.33034	9.3846e-05	0.0156188	0.0813557	0.181917	1.41169	0.371932
ENSMUSG00000082016	Pgam1-ps2	1.07868	9.81109e-05	0.0156188	3.59158	0.25709	2.5129	0.219191
ENSMUSG00000050174	Nudt6	1.16502	9.97389e-05	0.0156188	2.59047	0.32058	1.42545	0.176058

## Sheet: plod1 KO+Ang II  vs plod1 KO+sa
#ID	DEGs	log2(Fold change) plod1 KO+Ang II vs plod1 KO+saline	p-value	q-value	mean (KOA log2 FPKM)	SD (KOA)	mean (KO log2 FPKM)	SD (KO)
ENSMUSG00000022346	Myc	2.8552	3.15575e-09	6.16633e-05	4.67108	0.191924	1.81588	0.128343
ENSMUSG00000067158	Col4a4	-1.5999	3.10536e-08	0.000214018	0.681899	0.0776548	2.2818	0.154373
ENSMUSG00000092203	1110038B12Rik	1.4113	6.18693e-08	0.000214018	3.67936	0.160538	2.26806	0.0438289
ENSMUSG00000044177	Wfikkn2	-1.28364	8.61023e-08	0.000214018	1.12558	0.131004	2.40922	0.0881149
ENSMUSG00000020547	Bzw2	1.036	1.30794e-07	0.000215507	3.10725	0.114995	2.07125	0.0696052
ENSMUSG00000047648	Fbxo30	-1.57755	1.39279e-07	0.000215507	2.53468	0.188541	4.11223	0.0838313
ENSMUSG00000000690	Hoxb6	-1.00185	1.48988e-07	0.000215507	3.43452	0.117471	4.43637	0.0605863
ENSMUSG00000039007	Cpq	-1.86286	1.70225e-07	0.000215507	4.90054	0.216625	6.7634	0.1248
ENSMUSG00000039953	Clstn1	-1.40695	1.76465e-07	0.000215507	5.2029	0.163522	6.60984	0.0961409
ENSMUSG00000037206	Islr	-2.19464	2.16678e-07	0.000230133	5.79475	0.289641	7.98939	0.0916351
ENSMUSG00000057329	Bcl2	-1.07079	2.22334e-07	0.000230133	1.53506	0.104453	2.60585	0.105857
ENSMUSG00000100599	1700120C14Rik	-1.24032	2.69619e-07	0.000230133	0.772075	0.135345	2.01239	0.113417
ENSMUSG00000033910	Gucy1a3	-1.77105	2.93744e-07	0.000230133	2.65839	0.146121	4.42945	0.208909
ENSMUSG00000053646	Plxnb1	-1.43615	3.27558e-07	0.000230133	1.79462	0.139329	3.23078	0.156657
ENSMUSG00000029695	Aass	-1.35894	3.40759e-07	0.000230133	0.467305	0.154712	1.82624	0.125783
ENSMUSG00000018500	Adora2b	1.71025	3.48534e-07	0.000230133	2.26879	0.239511	0.558537	0.0772826
ENSMUSG00000073759	4933407E24Rik	-1.28583	3.55605e-07	0.000230133	0.268257	0.182102	1.55409	0.0531715
ENSMUSG00000053475	Tnfaip6	3.00582	3.61313e-07	0.000230133	3.92509	0.36846	0.919266	0.248409
ENSMUSG00000026655	Fam107b	1.90938	3.65191e-07	0.000230133	3.42686	0.250276	1.51747	0.131392
ENSMUSG00000022357	Klhl38	-1.43435	3.78756e-07	0.000230133	0.362031	0.19439	1.79638	0.0879141
ENSMUSG00000034910	Pygo1	-1.02287	3.88659e-07	0.000230133	0.914887	0.0803645	1.93775	0.129781
ENSMUSG00000043542	Zc2hc1a	-1.17488	4.18517e-07	0.000240524	3.16927	0.125545	4.34414	0.124793
ENSMUSG00000001552	Jup	-1.01057	4.56454e-07	0.000248205	3.70643	0.0860066	4.717	0.127717
ENSMUSG00000026163	Sphkap	-1.944	4.93379e-07	0.000248205	0.343614	0.126805	2.28761	0.27099
ENSMUSG00000036585	Fgf1	-1.83971	5.23683e-07	0.000248205	3.21241	0.251679	5.05212	0.134429
ENSMUSG00000055691	Gja6	-1.54896	5.49125e-07	0.000248205	0.757066	0.221656	2.30602	0.0964101
ENSMUSG00000040966	Slc22a2	-1.98644	5.61525e-07	0.000248205	0.970938	0.272338	2.95738	0.149931
ENSMUSG00000039959	Hip1	-1.0993	5.91096e-07	0.000248205	3.84781	0.139053	4.9471	0.10324
ENSMUSG00000024640	Psat1	2.17298	5.92569e-07	0.000248205	3.73487	0.305413	1.56189	0.154908
ENSMUSG00000027883	Gpsm2	-1.26631	5.93334e-07	0.000248205	2.85768	0.0814105	4.12399	0.18224
ENSMUSG00000020869	Lrrc59	1.23069	6.01852e-07	0.000248205	6.70473	0.0666958	5.47404	0.182539
ENSMUSG00000033207	Mamdc2	-1.59422	6.02797e-07	0.000248205	1.19397	0.173636	2.78819	0.182355
ENSMUSG00000027834	Serpini1	-1.41699	6.18577e-07	0.000248205	2.33728	0.181715	3.75427	0.131928
ENSMUSG00000029659	Medag	1.20429	6.54778e-07	0.000248205	3.44344	0.116291	2.23915	0.153103
ENSMUSG00000026483	Fam129a	-1.60925	7.21747e-07	0.000248205	4.52114	0.193583	6.13039	0.173829
ENSMUSG00000003665	Has1	2.87164	7.80264e-07	0.000248205	3.57956	0.399717	0.707927	0.24531
ENSMUSG00000021313	Ryr2	-1.04923	7.9607e-07	0.000248205	0.627951	0.138153	1.67718	0.102129
ENSMUSG00000003476	Crhr2	-2.01196	8.74699e-07	0.000248205	0.808031	0.23168	2.81999	0.239888
ENSMUSG00000029122	Evc	-1.09303	8.79261e-07	0.000248205	2.38411	0.15174	3.47714	0.0992243
ENSMUSG00000040026	Saa3	3.20254	9.72498e-07	0.000248205	3.56587	0.49685	0.36333	0.206914
ENSMUSG00000020053	Igf1	2.68449	9.86612e-07	0.000248205	3.89622	0.375149	1.21174	0.252119
ENSMUSG00000042529	Kcnj12	-1.03683	1.00827e-06	0.000248205	0.634163	0.1351	1.671	0.111343
ENSMUSG00000042688	Mapk6	1.45671	1.02841e-06	0.000248205	3.44219	0.206763	1.98548	0.134389
ENSMUSG00000002458	Rgs19	1.62215	1.03665e-06	0.000248205	4.52056	0.232946	2.89841	0.145949
ENSMUSG00000032609	Klhdc8b	-1.33167	1.04883e-06	0.000248205	2.48725	0.156208	3.81892	0.163338
ENSMUSG00000056071	S100a9	6.42999	1.05595e-06	0.000248205	7.43158	1.0495	1.00159	0.30259
ENSMUSG00000053965	Pde5a	-1.84743	1.06012e-06	0.000248205	2.43195	0.269343	4.27938	0.161365
ENSMUSG00000051748	Wfdc21	3.66364	1.06592e-06	0.000248205	3.94405	0.584388	0.280416	0.216197
ENSMUSG00000025921	Rdh10	1.23637	1.11452e-06	0.000248205	2.84295	0.182699	1.60658	0.106555
ENSMUSG00000044734	Serpinb1a	3.05004	1.16807e-06	0.000248205	4.40022	0.499356	1.35019	0.161943
ENSMUSG00000032006	Pdgfd	-1.86589	1.20456e-06	0.000248205	3.1565	0.258573	5.02239	0.192633
ENSMUSG00000028701	Lurap1	-1.01382	1.23413e-06	0.000248205	0.979264	0.166181	1.99308	0.0571995
ENSMUSG00000025935	Tram1	1.00269	1.28174e-06	0.000248205	5.34745	0.162603	4.34475	0.0638259
ENSMUSG00000028780	Sema3c	-1.20679	1.43178e-06	0.000248205	2.32647	0.149718	3.53326	0.151921
ENSMUSG00000048503	Tmem136	-1.45137	1.52837e-06	0.000248205	1.72997	0.185502	3.18134	0.180353
ENSMUSG00000029171	Pgm1	1.09069	1.60815e-06	0.000248205	3.6655	0.181708	2.57481	0.0727398
ENSMUSG00000027460	Angpt4	-2.08199	1.70905e-06	0.000248205	2.58529	0.247351	4.66728	0.283982
ENSMUSG00000027852	Nras	1.30537	1.74877e-06	0.000248205	3.93379	0.210235	2.62842	0.109048
ENSMUSG00000042109	Csdc2	-1.88314	1.80413e-06	0.000248205	2.70534	0.275909	4.58848	0.203866
ENSMUSG00000026073	Il1r2	4.48498	1.80888e-06	0.000248205	4.69644	0.800359	0.211459	0.16564
ENSMUSG00000056054	S100a8	5.79528	1.81496e-06	0.000248205	6.56896	1.0328	0.773682	0.222846
ENSMUSG00000026888	Grb14	-1.08746	1.8357e-06	0.000248205	1.89212	0.184475	2.97957	0.0734376
ENSMUSG00000030688	Stard10	-1.09325	1.88029e-06	0.000248205	2.63611	0.193651	3.72937	0.0509495
ENSMUSG00000024165	Hn1l	1.74956	1.92068e-06	0.000248205	4.1709	0.262502	2.42134	0.185352
ENSMUSG00000022651	Retnlg	4.30332	1.92638e-06	0.000248205	4.50324	0.783844	0.199914	0.103954
ENSMUSG00000045725	Prr15	-1.05196	1.93409e-06	0.000248205	0.989491	0.168277	2.04145	0.095307
ENSMUSG00000025038	Efhc2	-1.44331	1.93442e-06	0.000248205	0.585613	0.133029	2.02893	0.229588
ENSMUSG00000003273	Car11	-1.86768	2.06211e-06	0.000248205	3.05949	0.285742	4.92717	0.195552
ENSMUSG00000008318	Relt	2.33969	2.18407e-06	0.000248205	2.91081	0.408049	0.571122	0.156525
ENSMUSG00000026970	Rbms1	1.1121	2.2104e-06	0.000248205	4.38787	0.201431	3.27577	0.0521027
ENSMUSG00000084939	Gm830	-1.81265	2.24992e-06	0.000248205	0.661224	0.272906	2.47387	0.202643
ENSMUSG00000025027	Xpnpep1	1.1167	2.26769e-06	0.000248205	3.94488	0.174844	2.82818	0.115637
ENSMUSG00000022817	Itgb5	-1.22344	2.27132e-06	0.000248205	6.98714	0.157583	8.21058	0.167135
ENSMUSG00000044258	Ctla2a	3.66337	2.29596e-06	0.000248205	6.70803	0.373869	3.04466	0.578502
ENSMUSG00000021613	Hapln1	-1.11957	2.30028e-06	0.000248205	0.393048	0.147299	1.51262	0.150458
ENSMUSG00000041355	Ssr2	1.3838	2.32214e-06	0.000248205	7.07997	0.241208	5.69617	0.0985784
ENSMUSG00000031371	Haus7	1.02289	2.337e-06	0.000248205	4.211	0.170649	3.1881	0.0896739
ENSMUSG00000026304	Rab17	-1.33777	2.4136e-06	0.000248205	0.290874	0.131194	1.62864	0.216546
ENSMUSG00000108322	Gm45123	-4.11834	2.44166e-06	0.000248205	1.52335	0.61224	5.64169	0.484295
ENSMUSG00000037278	Tmem97	2.06134	2.45253e-06	0.000248205	5.13327	0.371368	3.07194	0.122188
ENSMUSG00000032806	Slc10a3	1.09168	2.47184e-06	0.000248205	3.05994	0.161305	1.96826	0.130145
ENSMUSG00000050821	Fam131a	-1.17136	2.48734e-06	0.000248205	2.34013	0.190909	3.51149	0.11442
ENSMUSG00000020902	Ntn1	-1.65159	2.55195e-06	0.000248205	4.12763	0.272077	5.77922	0.158506
ENSMUSG00000022594	Lynx1	-1.48861	2.58534e-06	0.000248205	3.76715	0.268894	5.25576	0.0922985
ENSMUSG00000054728	Phactr1	-1.6256	2.58998e-06	0.000248205	1.7416	0.24017	3.3672	0.196844
ENSMUSG00000029123	Stk32b	-1.77212	2.68209e-06	0.000248205	0.695132	0.164628	2.46725	0.297575
ENSMUSG00000071547	Nt5dc2	4.14713	2.81139e-06	0.000248205	6.40307	0.739227	2.25594	0.307943
ENSMUSG00000030102	Itpr1	-1.25831	2.8284e-06	0.000248205	1.87738	0.209452	3.13569	0.123539
ENSMUSG00000085632	Gm12381	-1.293	2.88158e-06	0.000248205	0.234785	0.104486	1.52779	0.227656
ENSMUSG00000030208	Emp1	2.24791	2.93631e-06	0.000248205	5.95555	0.406586	3.70763	0.158975
ENSMUSG00000063171	Rps4l	1.59014	3.00864e-06	0.000248205	5.18306	0.182449	3.59291	0.250388
ENSMUSG00000040138	Ndp	-1.06265	3.02028e-06	0.000248205	0.411341	0.113212	1.47399	0.173467
ENSMUSG00000025746	Il6	2.78196	3.04648e-06	0.000248205	2.96456	0.50943	0.182604	0.18769
ENSMUSG00000029371	Cxcl5	3.0869	3.07119e-06	0.000248205	3.21245	0.601369	0.125551	0.0450888
ENSMUSG00000045555	Mettl24	-1.8694	3.09572e-06	0.000248205	1.88257	0.340679	3.75197	0.132638
ENSMUSG00000059108	Ifitm6	1.8394	3.13145e-06	0.000248205	2.44111	0.339502	0.601711	0.120543
ENSMUSG00000030559	Rab38	1.20097	3.15076e-06	0.000248205	1.46676	0.214164	0.265793	0.0977409
ENSMUSG00000034898	Filip1	-1.52998	3.17844e-06	0.000248205	2.31503	0.223954	3.84501	0.19999
ENSMUSG00000038776	Ephx1	-1.89847	3.23539e-06	0.000248205	5.89152	0.322251	7.78999	0.188714
ENSMUSG00000037946	Fgd3	1.9507	3.25766e-06	0.000248205	2.40778	0.376459	0.457082	0.0760476
ENSMUSG00000026335	Pam	-1.51101	3.26909e-06	0.000248205	5.16684	0.244538	6.67785	0.169666
ENSMUSG00000051000	Fam160a1	-1.61687	3.38875e-06	0.000248205	1.42115	0.24346	3.03803	0.207669
ENSMUSG00000025978	Rftn2	-1.36293	3.72548e-06	0.000248205	2.55422	0.227844	3.91715	0.150638
ENSMUSG00000028949	Smarcd3	-1.85427	3.80047e-06	0.000248205	3.57606	0.370489	5.43033	0.0394577
ENSMUSG00000027827	Kcnab1	-2.12226	3.88759e-06	0.000248205	1.77847	0.381452	3.90073	0.193476
ENSMUSG00000027796	Smad9	-1.18131	3.89131e-06	0.000248205	1.19852	0.125039	2.37983	0.202633
ENSMUSG00000085419	Gm11734	-1.79131	3.9079e-06	0.000248205	1.62715	0.220815	3.41846	0.285924
ENSMUSG00000052911	Lamb2	-1.62035	3.93076e-06	0.000248205	6.51628	0.305048	8.13663	0.117897
ENSMUSG00000005413	Hmox1	6.22126	4.0267e-06	0.000248205	9.69207	1.2002	3.47081	0.382432
ENSMUSG00000020328	Nudcd2	1.26399	4.02981e-06	0.000248205	4.27047	0.248719	3.00648	0.0604254
ENSMUSG00000032177	Pde4a	-1.41447	4.0316e-06	0.000248205	2.20803	0.265147	3.6225	0.108382
ENSMUSG00000069792	Wfdc17	5.03073	4.05803e-06	0.000248205	7.32973	0.57079	2.299	0.844916
ENSMUSG00000022358	Fbxo32	-2.38815	4.07289e-06	0.000248205	1.99871	0.443374	4.38686	0.194784
ENSMUSG00000031273	Col4a6	-1.81079	4.11149e-06	0.000248205	2.6536	0.313724	4.46438	0.191694
ENSMUSG00000032855	Pkd1	-1.03686	4.14743e-06	0.000248205	4.09759	0.179534	5.13446	0.110403
ENSMUSG00000001131	Timp1	3.63127	4.15291e-06	0.000248205	9.21608	0.637744	5.5848	0.371894
ENSMUSG00000099411	2310015D24Rik	-1.22064	4.28401e-06	0.000248205	0.542873	0.0808985	1.76351	0.235688
ENSMUSG00000108658	Gm45138	-1.51422	4.3348e-06	0.000248205	2.62903	0.255023	4.14325	0.175546
ENSMUSG00000039601	Rcan2	-2.18047	4.38278e-06	0.000248205	4.53932	0.405263	6.71979	0.187357
ENSMUSG00000041329	Atp1b2	-1.84796	4.40073e-06	0.000248205	3.40206	0.333669	5.25003	0.178885
ENSMUSG00000071567	A830039N20Rik	-1.53797	4.44257e-06	0.000248205	2.71917	0.286409	4.25714	0.132282
ENSMUSG00000037613	Tnfrsf23	2.04327	4.5025e-06	0.000248205	3.12919	0.411967	1.08593	0.0811296
ENSMUSG00000056185	Snx32	-1.12545	4.56668e-06	0.000248205	3.79901	0.12727	4.92446	0.193624
ENSMUSG00000028476	Reck	-1.47074	4.58377e-06	0.000248205	3.12654	0.161081	4.59728	0.256571
ENSMUSG00000030527	Crtc3	-1.10008	4.60191e-06	0.000248205	2.57934	0.167356	3.67942	0.152942
ENSMUSG00000001665	Gstt3	-1.17117	4.96639e-06	0.000248205	2.03928	0.19703	3.21045	0.143621
ENSMUSG00000006517	Mvd	1.65028	4.97088e-06	0.000248205	4.00243	0.206581	2.35215	0.274568
ENSMUSG00000034245	Hdac11	-1.34534	5.01458e-06	0.000248205	1.73169	0.252667	3.07703	0.121678
ENSMUSG00000027832	Ptx3	3.7402	5.04473e-06	0.000248205	4.41709	0.749971	0.67689	0.215327
ENSMUSG00000022844	Pdia5	1.75494	5.0744e-06	0.000248205	4.99171	0.295728	3.23677	0.216315
ENSMUSG00000041577	Prelp	-2.15444	5.10661e-06	0.000248205	5.96782	0.390981	8.12226	0.223155
ENSMUSG00000031246	Sh3bgrl	-1.13812	5.26613e-06	0.000248205	6.20126	0.186094	7.33937	0.149631
ENSMUSG00000027808	Serp1	1.01353	5.28571e-06	0.000248205	5.73406	0.112592	4.72053	0.180521
ENSMUSG00000003355	Fkbp11	2.89169	5.33657e-06	0.000248205	5.69948	0.488085	2.8078	0.362174
ENSMUSG00000035373	Ccl7	4.60869	5.35584e-06	0.000248205	6.10357	0.554567	1.49488	0.794773
ENSMUSG00000028334	Nans	1.38977	5.46975e-06	0.000248205	4.37494	0.277066	2.98517	0.095502
ENSMUSG00000005447	Pafah1b3	1.76669	5.52366e-06	0.000248205	2.78061	0.318834	1.01392	0.193642
ENSMUSG00000037736	Limch1	-2.06795	5.72299e-06	0.000248205	2.40485	0.370076	4.4728	0.235596
ENSMUSG00000052632	Asap2	-1.34914	5.92309e-06	0.000248205	2.4085	0.183965	3.75765	0.22097
ENSMUSG00000021508	Cxcl14	4.06287	6.00728e-06	0.000248205	5.152	0.563846	1.08912	0.659265
ENSMUSG00000026749	Nek6	1.81791	6.07257e-06	0.000248205	2.79691	0.354536	0.979008	0.159386
ENSMUSG00000026944	Abca2	-1.04052	6.10169e-06	0.000248205	3.10473	0.208386	4.14525	0.0783611
ENSMUSG00000074874	Ctla2b	2.82697	6.18699e-06	0.000248205	4.56676	0.492745	1.7398	0.352729
ENSMUSG00000072258	Taf1a	-1.34579	6.21689e-06	0.000248205	2.6324	0.274048	3.97819	0.0906966
ENSMUSG00000030217	Art4	-1.6818	6.45043e-06	0.000248205	2.88042	0.226432	4.56222	0.283102
ENSMUSG00000057133	Chd6	-1.08844	6.47237e-06	0.000248205	1.5847	0.19334	2.67314	0.133093
ENSMUSG00000026110	Mgat4a	-1.01188	6.61192e-06	0.000248205	1.98838	0.121265	3.00026	0.182161
ENSMUSG00000027316	Gfra4	-1.3839	6.70563e-06	0.000248205	2.13355	0.0977469	3.51745	0.283471
ENSMUSG00000054618	Gm9951	-1.22478	6.73791e-06	0.000248205	1.22106	0.199752	2.44584	0.174967
ENSMUSG00000018171	Vmp1	1.64338	6.74434e-06	0.000248205	5.8089	0.217113	4.16552	0.282569
ENSMUSG00000020218	Wif1	-2.57915	6.78218e-06	0.000248205	1.89558	0.229603	4.47474	0.510409
ENSMUSG00000075420	Smim6	-1.69206	6.83857e-06	0.000248205	0.40534	0.321551	2.0974	0.178105
ENSMUSG00000033209	Ttc28	-1.54272	6.84679e-06	0.000248205	2.33951	0.255814	3.88222	0.216595
ENSMUSG00000051439	Cd14	3.46063	7.02148e-06	0.000248205	6.80438	0.707115	3.34376	0.262991
ENSMUSG00000042357	Gjb5	2.27278	7.07908e-06	0.000248205	2.86387	0.487738	0.591096	0.0902647
ENSMUSG00000049119	Fam110b	-1.24368	7.08319e-06	0.000248205	1.30773	0.238108	2.55141	0.130337
ENSMUSG00000041959	S100a10	1.53056	7.12562e-06	0.000248205	7.55844	0.274883	6.02788	0.190303
ENSMUSG00000086918	4930429F24Rik	-1.49568	7.19315e-06	0.000248205	1.49357	0.264786	2.98925	0.192084
ENSMUSG00000073889	Il11ra1	-1.14363	7.20295e-06	0.000248205	5.01012	0.218126	6.15374	0.122496
ENSMUSG00000031562	Dctd	1.19656	7.26877e-06	0.000248205	1.72185	0.227268	0.525284	0.130492
ENSMUSG00000030249	Abcc9	-1.41643	7.28024e-06	0.000248205	3.39775	0.225476	4.81417	0.213162
ENSMUSG00000020440	Arf5	1.31143	7.30778e-06	0.000248205	6.2764	0.202005	4.96497	0.204475
ENSMUSG00000000538	Tom1l2	-1.1624	7.35328e-06	0.000248205	3.45528	0.177122	4.61768	0.183416
ENSMUSG00000041479	Syt15	-1.42592	7.52361e-06	0.000248205	0.921651	0.230927	2.34757	0.21238
ENSMUSG00000025213	Kazald1	-1.82024	7.54632e-06	0.000248205	3.01251	0.375384	4.83275	0.140064
ENSMUSG00000023349	Clec4n	4.88568	7.57659e-06	0.000248205	5.72542	1.04586	0.839743	0.252857
ENSMUSG00000061353	Cxcl12	1.72289	7.65206e-06	0.000248205	5.66923	0.232932	3.94634	0.300162
ENSMUSG00000048442	Smim5	-3.57128	7.77584e-06	0.000248205	1.74828	0.748271	5.31956	0.251005
ENSMUSG00000017002	Slpi	1.76699	7.87899e-06	0.000248205	2.42139	0.290722	0.654405	0.261746
ENSMUSG00000079334	Nat6	-1.57687	8.01905e-06	0.000248205	3.66983	0.312581	5.2467	0.157294
ENSMUSG00000029859	Epha1	-1.76525	8.14343e-06	0.000248205	1.43932	0.363427	3.20457	0.14834
ENSMUSG00000031278	Acsl4	1.43637	8.22523e-06	0.000248205	3.07571	0.315192	1.63934	0.0542862
ENSMUSG00000029762	Akr1b8	1.24532	8.2551e-06	0.000248205	5.29079	0.204715	4.04547	0.187234
ENSMUSG00000020571	Pdia6	1.43489	8.43713e-06	0.000248205	6.9881	0.313336	5.55321	0.0678226
ENSMUSG00000005087	Cd44	2.29706	8.52964e-06	0.000248205	4.68796	0.473172	2.39091	0.200689
ENSMUSG00000041075	Fzd7	-1.23006	8.56573e-06	0.000248205	3.6278	0.236151	4.85785	0.141666
ENSMUSG00000044968	Napepld	-1.61152	8.78284e-06	0.000248205	2.98401	0.278932	4.59552	0.230736
ENSMUSG00000113136	AC133083.2	3.0343	8.78922e-06	0.000248205	3.0792	0.680006	0.0448915	0.0475509
ENSMUSG00000030401	Rtn2	-1.09477	8.97924e-06	0.000248205	2.35988	0.192205	3.45464	0.154575
ENSMUSG00000030306	Tmtc1	-1.83386	9.11068e-06	0.000248205	2.54011	0.375183	4.37396	0.174959
ENSMUSG00000033581	Igf2bp2	1.29277	9.1468e-06	0.000248205	1.60534	0.283449	0.312574	0.0700717
ENSMUSG00000079669	Gm17396	-1.172	9.21809e-06	0.000248205	1.67639	0.224989	2.8484	0.139982
ENSMUSG00000031409	Tceal6	-3.71547	9.29549e-06	0.000248205	1.76487	0.771733	5.48034	0.334191
ENSMUSG00000035673	Sbno2	1.59854	9.39146e-06	0.000248205	4.60315	0.294609	3.00461	0.21091
ENSMUSG00000024810	Il33	2.55297	9.4569e-06	0.000248205	5.06904	0.531213	2.51607	0.23082
ENSMUSG00000059824	Dbp	-3.16067	9.5316e-06	0.000248205	3.08572	0.525141	6.24639	0.489378
ENSMUSG00000031841	Cdh13	-1.47992	9.62357e-06	0.000248205	3.6577	0.303385	5.13762	0.145657
ENSMUSG00000025198	Erlin1	1.20356	9.68038e-06	0.000248205	2.59413	0.266341	1.39057	0.063943
ENSMUSG00000027940	Tpm3	1.35773	9.6909e-06	0.000248205	6.06665	0.296271	4.70892	0.0879187
ENSMUSG00000031343	Gabra3	-1.68535	9.97383e-06	0.000248205	3.7218	0.337639	5.40715	0.185203
ENSMUSG00000082691	Dynlt1-ps1	1.78527	1.03059e-05	0.000248205	6.50969	0.404471	4.72442	0.0654242
ENSMUSG00000046618	Olfml2a	-1.34181	1.05246e-05	0.000248205	1.40827	0.242694	2.75008	0.190974
ENSMUSG00000044550	Tceal3	-1.48752	1.05688e-05	0.000248205	1.78285	0.326606	3.27037	0.103292
ENSMUSG00000008475	Arpc5	1.43633	1.05851e-05	0.000248205	6.84633	0.305661	5.41	0.126577
ENSMUSG00000052609	Plekhg3	-1.44013	1.07169e-05	0.000248205	3.49401	0.309263	4.93415	0.121463
ENSMUSG00000013584	Aldh1a2	2.03424	1.07629e-05	0.000248205	2.73228	0.434775	0.698046	0.177466
ENSMUSG00000022221	Ripk3	2.89053	1.07696e-05	0.000248205	4.11111	0.647355	1.22058	0.162048
ENSMUSG00000050379	2021-09-06	-1.10933	1.08035e-05	0.000248205	1.84768	0.182098	2.95701	0.180242
ENSMUSG00000022661	Cd200	-1.77573	1.12007e-05	0.000248205	5.34051	0.268386	7.11624	0.312761
ENSMUSG00000106847	Peg13	-1.41998	1.14284e-05	0.000248205	3.64936	0.262379	5.06934	0.200898
ENSMUSG00000078502	Gm13212	-1.27669	1.14796e-05	0.000248205	1.79674	0.226755	3.07344	0.19226
ENSMUSG00000066235	Pomgnt2	-1.05666	1.16612e-05	0.000248205	2.6248	0.194737	3.68145	0.151249
ENSMUSG00000042613	Pbxip1	-1.78514	1.16882e-05	0.000248205	6.10682	0.388434	7.89196	0.150848
ENSMUSG00000010797	Wnt2	1.70109	1.18052e-05	0.000248205	2.28618	0.355295	0.585084	0.178495
ENSMUSG00000073888	Ccl27a	-1.35739	1.18316e-05	0.000248205	1.83075	0.288847	3.18814	0.131497
ENSMUSG00000047746	Fbxo40	-2.00737	1.19274e-05	0.000248205	1.69443	0.448777	3.7018	0.139143
ENSMUSG00000032508	Myd88	1.0838	1.20991e-05	0.000248205	4.63265	0.197024	3.54886	0.160569
ENSMUSG00000031870	Pgr	-1.03772	1.21769e-05	0.000248205	0.375212	0.219671	1.41293	0.105222
ENSMUSG00000022500	Litaf	1.90893	1.22038e-05	0.000248205	5.80992	0.416909	3.90099	0.164512
ENSMUSG00000035704	Alg8	1.33985	1.22357e-05	0.000248205	2.87164	0.312839	1.53179	0.034094
ENSMUSG00000063430	Wscd2	-1.31529	1.22391e-05	0.000248205	1.14962	0.289522	2.46491	0.107784
ENSMUSG00000086843	E030013I19Rik	-2.58996	1.22857e-05	0.000248205	3.26476	0.577686	5.85472	0.191625
ENSMUSG00000038170	Pde4dip	-1.44258	1.24757e-05	0.000248205	2.82313	0.208098	4.26572	0.268509
ENSMUSG00000043631	Ecm2	-2.25407	1.25126e-05	0.000248205	2.86009	0.504238	5.11417	0.166499
ENSMUSG00000036437	Npy1r	-2.20726	1.26676e-05	0.000248205	3.3711	0.468655	5.57836	0.227264
ENSMUSG00000056427	Slit3	-1.12496	1.26777e-05	0.000248205	4.19843	0.237205	5.32339	0.119234
ENSMUSG00000040746	Rnf167	-1.04466	1.28758e-05	0.000248205	3.92978	0.243161	4.97443	0.0436802
ENSMUSG00000042684	Npl	2.71579	1.30148e-05	0.000248205	3.27892	0.568478	0.563131	0.300883
ENSMUSG00000055862	Izumo4	-1.45884	1.30301e-05	0.000248205	3.27544	0.262548	4.73429	0.224677
ENSMUSG00000029166	Mapre3	-1.06752	1.30612e-05	0.000248205	3.83558	0.220837	4.9031	0.123343
ENSMUSG00000023982	Guca1a	1.7564	1.31079e-05	0.000248205	2.54631	0.378652	0.789913	0.173181
ENSMUSG00000019820	Utrn	-1.12727	1.3552e-05	0.000248205	2.66675	0.229171	3.79402	0.139784
ENSMUSG00000034472	Rasd2	-1.52171	1.36201e-05	0.000248205	0.728659	0.25951	2.25037	0.253268
ENSMUSG00000028896	Rcc1	1.46949	1.36287e-05	0.000248205	3.2201	0.341521	1.7506	0.0774867
ENSMUSG00000030852	Tacc2	-1.74245	1.37849e-05	0.000248205	2.69436	0.377393	4.43681	0.174753
ENSMUSG00000026991	Pkp4	-2.03556	1.403e-05	0.000248205	4.49219	0.453897	6.52775	0.176511
ENSMUSG00000029380	Cxcl1	3.06466	1.41116e-05	0.000248205	4.09534	0.617496	1.03069	0.396429
ENSMUSG00000048915	Efna5	-1.00421	1.41268e-05	0.000248205	2.61861	0.139917	3.62282	0.195589
ENSMUSG00000026676	Ccdc3	-2.31597	1.41876e-05	0.000248205	2.26855	0.462679	4.58451	0.3064
ENSMUSG00000082738	Gm15422	-2.01467	1.42183e-05	0.000248205	1.94793	0.385341	3.9626	0.29101
ENSMUSG00000034429	Zfp707	-2.13227	1.42862e-05	0.000248205	2.94429	0.414083	5.07656	0.300104
ENSMUSG00000030041	M1ap	1.07642	1.45465e-05	0.000248205	1.32926	0.234877	0.252839	0.10867
ENSMUSG00000019880	Rspo3	-1.20724	1.46882e-05	0.000248205	0.899076	0.209798	2.10632	0.201124
ENSMUSG00000019326	Aoc3	-1.28627	1.49407e-05	0.000248205	5.44466	0.159306	6.73094	0.266369
ENSMUSG00000044951	Mylk4	-2.77507	1.50161e-05	0.000248205	3.16831	0.641755	5.94338	0.192724
ENSMUSG00000048371	Pdp2	-1.3756	1.5038e-05	0.000248205	1.63568	0.275736	3.01128	0.185307
ENSMUSG00000057614	Gnai1	-1.19514	1.50552e-05	0.000248205	4.03608	0.249969	5.23122	0.144403
ENSMUSG00000085156	Snhg15	1.0236	1.51046e-05	0.000248205	2.5385	0.194137	1.5149	0.153284
ENSMUSG00000033715	Akr1c14	-1.3052	1.53237e-05	0.000248205	1.04326	0.170434	2.34846	0.266123
ENSMUSG00000059970	Hspa2	-1.87331	1.60894e-05	0.000248205	3.75207	0.431083	5.62538	0.150444
ENSMUSG00000027994	Mcub	1.57856	1.66816e-05	0.000248205	4.44484	0.309413	2.86628	0.231837
ENSMUSG00000078716	Tmem8b	-1.08006	1.67319e-05	0.000248205	1.78941	0.228158	2.86947	0.134091
ENSMUSG00000085069	Gm13111	-1.48314	1.70095e-05	0.000248205	2.1476	0.319899	3.63074	0.174136
ENSMUSG00000029201	Ugdh	1.27615	1.74246e-05	0.000248205	3.97304	0.289775	2.69689	0.122028
ENSMUSG00000032419	Tbx18	-1.07468	1.76158e-05	0.000248205	2.26118	0.229446	3.33586	0.132938
ENSMUSG00000026840	Lamc3	-2.68093	1.76635e-05	0.000248205	1.69288	0.635685	4.37381	0.183907
ENSMUSG00000033065	Pfkm	-1.02194	1.77207e-05	0.000248205	4.35227	0.177482	5.37421	0.17941
ENSMUSG00000035385	Ccl2	4.26146	1.78051e-05	0.000248205	5.75773	0.82722	1.49627	0.651598
ENSMUSG00000038216	Pnmt	-1.4776	1.78636e-05	0.000248205	0.245602	0.17236	1.72321	0.322066
ENSMUSG00000028073	Pear1	-1.3342	1.80041e-05	0.000248205	3.45766	0.213173	4.79186	0.25215
ENSMUSG00000014198	Zfp385c	-1.19893	1.82342e-05	0.000248205	0.325741	0.181202	1.52467	0.235599
ENSMUSG00000053175	Bcl3	2.5121	1.85196e-05	0.000248205	3.99781	0.527468	1.48571	0.333552
ENSMUSG00000021950	Anxa8	2.85098	1.88273e-05	0.000248205	4.38257	0.679763	1.53159	0.204512
ENSMUSG00000049313	Sorl1	-1.5987	1.88587e-05	0.000248205	2.99423	0.356719	4.59293	0.17684
ENSMUSG00000050335	Lgals3	2.5788	1.88668e-05	0.000248205	7.34607	0.474426	4.76727	0.432939
ENSMUSG00000057969	Sema3b	-1.03278	1.88903e-05	0.000248205	3.31005	0.229873	4.34283	0.115519
ENSMUSG00000031286	Glt28d2	-1.03313	1.91256e-05	0.000248205	0.877996	0.203775	1.91112	0.157893
ENSMUSG00000006342	Susd2	-1.69558	1.91951e-05	0.000248205	3.74672	0.407676	5.4423	0.113912
ENSMUSG00000049719	Prss46	1.22299	1.92354e-05	0.000248205	1.22299	0.3054	0	0
ENSMUSG00000057074	Ces1g	-1.12229	1.93049e-05	0.000248205	0.108413	0.0421129	1.2307	0.27721
ENSMUSG00000109635	Gm45670	-1.63727	1.9372e-05	0.000248205	2.05688	0.384686	3.69415	0.13964
ENSMUSG00000029309	Sparcl1	-1.91958	1.94404e-05	0.000248205	6.461	0.411565	8.38058	0.247094
ENSMUSG00000021265	Slc25a29	-1.23491	1.99038e-05	0.000248205	1.59599	0.19173	2.83089	0.24336
ENSMUSG00000013033	Adgrl1	-1.20192	2.01883e-05	0.000248205	3.23374	0.208764	4.43566	0.218392
ENSMUSG00000006585	Cdt1	1.73628	2.02762e-05	0.000248205	2.51864	0.407949	0.782366	0.155833
ENSMUSG00000062563	Cys1	-1.89979	2.04428e-05	0.000248205	2.48273	0.469401	4.38251	0.0921344
ENSMUSG00000001313	Rnd2	-1.38345	2.05297e-05	0.000248205	3.29117	0.31704	4.67462	0.144814
ENSMUSG00000031990	Jam3	-1.15969	2.06533e-05	0.000248205	2.74451	0.260421	3.9042	0.13299
ENSMUSG00000032038	St3gal4	1.1092	2.08072e-05	0.000248205	3.86196	0.258165	2.75277	0.108311
ENSMUSG00000025348	Itga7	-1.01154	2.10417e-05	0.000248205	4.62291	0.179741	5.63445	0.181877
ENSMUSG00000038305	Spats2l	-1.25063	2.10669e-05	0.000248205	1.55632	0.295887	2.80695	0.111498
ENSMUSG00000049872	Fam26e	-1.29485	2.12594e-05	0.000248205	2.2126	0.279286	3.50745	0.171587
ENSMUSG00000041731	Pgm5	-2.0196	2.20439e-05	0.000248205	3.94928	0.458714	5.96889	0.231426
ENSMUSG00000024530	Prelid3a	-1.05903	2.23344e-05	0.000248205	0.904278	0.204635	1.9633	0.175982
ENSMUSG00000021131	Erh	1.02988	2.2576e-05	0.000248205	4.86669	0.246326	3.83681	0.0917414
ENSMUSG00000026822	Lcn2	3.88325	2.28151e-05	0.000248205	5.17599	0.928421	1.29275	0.350978
ENSMUSG00000017697	Ada	1.35306	2.32478e-05	0.000248205	3.27111	0.257165	1.91805	0.232564
ENSMUSG00000079523	Tmsb10	2.06865	2.36401e-05	0.000248205	8.62818	0.470002	6.55953	0.247781
ENSMUSG00000031661	Nkd1	-1.89048	2.36907e-05	0.000248205	3.27406	0.480498	5.16454	0.0708688
ENSMUSG00000053113	Socs3	3.59882	2.38063e-05	0.000248205	6.07887	0.789698	2.48005	0.482077
ENSMUSG00000030144	Clec4d	4.58929	2.42553e-05	0.000248205	5.4814	1.10961	0.892111	0.409811
ENSMUSG00000029581	Fscn1	4.26475	2.46484e-05	0.000248205	5.46159	1.01896	1.19684	0.418745
ENSMUSG00000085382	Gm13861	-2.54146	2.46824e-05	0.000248205	2.09139	0.587922	4.63286	0.292397
ENSMUSG00000006014	Prg4	3.69167	2.50278e-05	0.000248205	5.86299	0.827425	2.17133	0.478069
ENSMUSG00000042462	Dctpp1	1.53562	2.52212e-05	0.000248205	5.12331	0.361037	3.5877	0.167312
ENSMUSG00000056602	Fry	-1.11845	2.53449e-05	0.000248205	1.5833	0.229975	2.70175	0.176692
ENSMUSG00000062980	Cped1	-2.05945	2.62098e-05	0.000248205	3.75331	0.485907	5.81276	0.227388
ENSMUSG00000012519	Mlkl	1.96621	2.62176e-05	0.000248205	3.47348	0.463781	1.50727	0.217416
ENSMUSG00000034205	Loxl2	1.94	2.7105e-05	0.000248205	4.88528	0.478976	2.94528	0.168338
ENSMUSG00000024236	Svil	-1.0631	2.73163e-05	0.000248205	3.24741	0.213657	4.31051	0.178657
ENSMUSG00000015247	Nipsnap3b	1.4868	2.73965e-05	0.000248205	4.26607	0.357423	2.77927	0.155207
ENSMUSG00000041020	Map7d2	-1.06532	2.74617e-05	0.000248205	2.04537	0.258033	3.11069	0.106887
ENSMUSG00000058126	Tpm3-rs7	1.37566	2.75331e-05	0.000248205	4.1862	0.320248	2.81055	0.166151
ENSMUSG00000021186	Fbln5	-1.65648	2.76908e-05	0.000248205	4.97408	0.310229	6.63056	0.304609
ENSMUSG00000039646	Vasn	-1.27497	2.77969e-05	0.000248205	6.04061	0.294574	7.31558	0.159147
ENSMUSG00000006526	Tmem110	-1.74601	2.78602e-05	0.000248205	4.15286	0.406725	5.89887	0.211993
ENSMUSG00000053317	Sec61b	1.44676	2.79365e-05	0.000248205	6.44092	0.308987	4.99416	0.221521
ENSMUSG00000027978	Prss12	-1.04221	2.83957e-05	0.000248205	1.113	0.19773	2.1552	0.190392
ENSMUSG00000023045	Soat2	1.71132	2.88671e-05	0.000248205	2.02639	0.428874	0.31507	0.141904
ENSMUSG00000050370	Ch25h	1.49621	2.89976e-05	0.000248205	2.01188	0.25655	0.51567	0.300611
ENSMUSG00000018415	Gid4	-1.27099	2.91753e-05	0.000248205	3.0564	0.321485	4.32739	0.0976831
ENSMUSG00000048332	Lhfp	-1.2818	2.91952e-05	0.000248205	5.19937	0.299151	6.48116	0.159223
ENSMUSG00000042367	Gjb3	2.29343	2.97345e-05	0.000248205	2.67998	0.572444	0.386547	0.204494
ENSMUSG00000073468	Sft2d1	1.14099	2.99485e-05	0.000248205	4.15964	0.293349	3.01865	0.0747229
ENSMUSG00000021458	2010111I01Rik	-1.56498	3.00788e-05	0.000248205	3.31398	0.354159	4.87895	0.217193
ENSMUSG00000019564	Arid3a	1.20557	3.02663e-05	0.000248205	1.88739	0.290242	0.681816	0.135507
ENSMUSG00000074813	Gm14005	1.73378	3.0325e-05	0.000248205	2.29597	0.375474	0.562187	0.267094
ENSMUSG00000021485	Mxd3	2.15188	3.09977e-05	0.000248205	2.5118	0.569634	0.359924	0.0675738
ENSMUSG00000038354	Ankrd35	-1.1244	3.12228e-05	0.000248205	1.13817	0.184215	2.26257	0.236819
ENSMUSG00000006522	Itih3	-1.47725	3.14072e-05	0.000248205	0.937099	0.325043	2.41435	0.223565
ENSMUSG00000005410	Mcm5	2.16198	3.14662e-05	0.000248205	3.51264	0.558933	1.35065	0.145316
ENSMUSG00000025147	Mob2	-1.56167	3.261e-05	0.000248205	3.49419	0.315768	5.05585	0.275735
ENSMUSG00000031024	St5	-1.94514	3.26439e-05	0.000248205	4.30981	0.492896	6.25495	0.172556
ENSMUSG00000046908	Ltb4r1	1.94259	3.29277e-05	0.000248205	2.54357	0.477824	0.600977	0.210572
ENSMUSG00000101445	Gm28932	-1.69597	3.36263e-05	0.000248205	1.12276	0.417764	2.81872	0.185744
ENSMUSG00000035441	Myo1d	-1.11795	3.36291e-05	0.000248205	4.40308	0.275539	5.52103	0.122094
ENSMUSG00000030748	Il4ra	3.07835	3.40591e-05	0.000248205	5.44835	0.799521	2.37001	0.227731
ENSMUSG00000029664	Tfpi2	2.29591	3.44711e-05	0.000248205	2.5873	0.604834	0.291389	0.140991
ENSMUSG00000105987	AI506816	1.68004	3.4935e-05	0.000248205	5.5248	0.401925	3.84475	0.213895
ENSMUSG00000035873	Pawr	-1.67651	3.50207e-05	0.000248205	4.40197	0.415832	6.07848	0.183431
ENSMUSG00000112837	AC153945.2	-1.41518	3.56603e-05	0.000248205	0.745823	0.323311	2.161	0.208309
ENSMUSG00000032271	Nnmt	1.95939	3.59306e-05	0.000248205	5.44867	0.451641	3.48928	0.283157
ENSMUSG00000057719	Sh3rf2	-1.85841	3.60344e-05	0.000248205	0.907141	0.332992	2.76555	0.380715
ENSMUSG00000028121	Bcar3	-1.23502	3.63367e-05	0.000248205	2.59756	0.302034	3.83259	0.148392
ENSMUSG00000030256	Bhlhe41	-1.14866	3.68437e-05	0.000248205	1.70919	0.209157	2.85784	0.233643
ENSMUSG00000037628	Cdkn3	2.73415	3.68561e-05	0.000248205	3.20266	0.733052	0.468511	0.140861
ENSMUSG00000040118	Cacna2d1	-1.10532	3.78219e-05	0.000248205	1.90885	0.259182	3.01418	0.156665
ENSMUSG00000040543	Pitpnm3	-1.18468	3.78712e-05	0.000248205	1.06407	0.249257	2.24875	0.208015
ENSMUSG00000015652	Steap1	2.23552	3.80917e-05	0.000248205	2.9976	0.61024	0.762074	0.0593722
ENSMUSG00000027398	Il1b	4.28708	3.81985e-05	0.000248205	4.47717	1.17143	0.19009	0.106353
ENSMUSG00000041423	Paqr6	-1.35811	3.84658e-05	0.000248205	2.14942	0.335242	3.50753	0.163493
ENSMUSG00000040562	Gstm2	-1.15595	3.85845e-05	0.000248205	6.47021	0.222078	7.62616	0.227047
ENSMUSG00000041891	Lman1	1.10086	3.86532e-05	0.000248205	4.45026	0.297787	3.34941	0.0533957
ENSMUSG00000026131	Dst	-1.23796	3.88229e-05	0.000248205	3.07731	0.262311	4.31527	0.216978
ENSMUSG00000024590	Lmnb1	2.56789	3.89573e-05	0.000248205	3.87871	0.688109	1.31082	0.160026
ENSMUSG00000058756	Thra	-1.05071	3.91758e-05	0.000248205	4.59572	0.148315	5.64643	0.248382
ENSMUSG00000078117	Gm16485	-1.2296	3.95973e-05	0.000248205	0.400665	0.2997	1.63026	0.158538
ENSMUSG00000023829	Slc22a1	-2.44857	4.00681e-05	0.000248205	1.73302	0.620823	4.18159	0.268189
ENSMUSG00000024480	Ap3s1	1.24936	4.04361e-05	0.000248205	5.49491	0.240989	4.24555	0.247579
ENSMUSG00000036533	Cdc42ep3	-1.62045	4.05861e-05	0.000248205	4.14262	0.389264	5.76307	0.222467
ENSMUSG00000041528	Rnf123	-1.03634	4.07963e-05	0.000248205	2.6088	0.251884	3.64513	0.137443
ENSMUSG00000008398	Elk3	1.40967	4.09206e-05	0.000248205	4.14685	0.377325	2.73719	0.100482
ENSMUSG00000085180	AI838599	-2.42176	4.12843e-05	0.000248205	1.94959	0.547984	4.37135	0.388361
ENSMUSG00000020897	Aurkb	2.49144	4.13768e-05	0.000248205	2.87831	0.681161	0.38687	0.117301
ENSMUSG00000020672	Sntg2	-1.58346	4.15543e-05	0.000248205	1.62935	0.379339	3.21281	0.222055
ENSMUSG00000024290	Rock1	-1.5332	4.21534e-05	0.000248205	3.57052	0.356907	5.10372	0.233399
ENSMUSG00000020681	Ace	-1.75303	4.27006e-05	0.000248205	5.19474	0.470305	6.94777	0.131949
ENSMUSG00000032719	Sbspon	-1.31303	4.27884e-05	0.000248205	0.383953	0.15595	1.69698	0.331076
ENSMUSG00000020953	Coch	-1.65245	4.2982e-05	0.000248205	0.466752	0.233851	2.1192	0.397119
ENSMUSG00000064080	Fbln2	2.43489	4.29915e-05	0.000248205	6.87519	0.637803	4.4403	0.2332
ENSMUSG00000028597	Gpx7	1.78341	4.31242e-05	0.000248205	6.50011	0.480489	4.7167	0.129404
ENSMUSG00000043866	Taf10	1.13202	4.32738e-05	0.000248205	4.1667	0.292989	3.03468	0.118404
ENSMUSG00000037254	Itih2	-1.74755	4.39496e-05	0.000248205	2.69391	0.412588	4.44146	0.262268
ENSMUSG00000027035	Cers6	1.40689	4.44327e-05	0.000248205	1.8342	0.381449	0.427303	0.099402
ENSMUSG00000032652	Crebl2	-1.15478	4.49752e-05	0.000248205	1.91215	0.303831	3.06693	0.112804
ENSMUSG00000029752	Asns	2.14966	4.55781e-05	0.000248205	4.08519	0.380496	1.93553	0.46964
ENSMUSG00000030376	Slc8a2	-1.54344	4.57141e-05	0.000248205	1.83268	0.411515	3.37612	0.138387
ENSMUSG00000002012	Pnck	-2.1392	4.58559e-05	0.000248205	3.21372	0.552864	5.35293	0.238219
ENSMUSG00000002957	Ap2a2	1.51272	4.62455e-05	0.000248205	5.05403	0.392983	3.54131	0.164961
ENSMUSG00000030104	Edem1	1.00087	4.63545e-05	0.000248205	3.99708	0.273472	2.99621	0.0691683
ENSMUSG00000024292	Cyp4f14	-1.1049	4.64965e-05	0.000248205	0.272525	0.167339	1.37742	0.262777
ENSMUSG00000022186	Oxct1	-1.14839	4.66405e-05	0.000248205	5.76377	0.290604	6.91217	0.143129
ENSMUSG00000074039	4930520O04Rik	-1.30074	4.66937e-05	0.000248205	0.924167	0.340828	2.2249	0.136023
ENSMUSG00000028469	Npr2	-1.2837	4.6987e-05	0.000248205	4.07301	0.314113	5.35671	0.180898
ENSMUSG00000050708	Ftl1	2.4127	4.72658e-05	0.000248205	8.37957	0.633336	5.96687	0.252562
ENSMUSG00000046402	Rbp1	-1.34463	4.77949e-05	0.000248205	5.63588	0.30117	6.98051	0.232683
ENSMUSG00000048572	Tmem252	-1.36366	4.81684e-05	0.000248205	4.31235	0.328476	5.67601	0.203471
ENSMUSG00000060639	Hist1h4i	2.47581	4.85218e-05	0.000248205	3.1436	0.683953	0.667786	0.159175
ENSMUSG00000092981	Mir5125	-1.04347	4.88451e-05	0.000248205	8.03803	0.192892	9.0815	0.224837
ENSMUSG00000030579	Tyrobp	4.22426	4.8879e-05	0.000248205	7.63663	1.00702	3.41237	0.651471
ENSMUSG00000051851	Cxx1c	-1.09293	4.92513e-05	0.000248205	5.98908	0.279241	7.08201	0.136096
ENSMUSG00000025407	Gli1	-1.21679	4.94622e-05	0.000248205	1.50997	0.286969	2.72676	0.193394
ENSMUSG00000071818	4930417O22Rik	-1.32369	4.9512e-05	0.000248205	0.963104	0.354224	2.2868	0.127604
ENSMUSG00000026357	Rgs18	1.28454	4.96826e-05	0.000248205	1.6764	0.313041	0.391866	0.188755
ENSMUSG00000022803	Popdc2	-1.71505	4.97491e-05	0.000248205	1.9915	0.432132	3.70655	0.227046
ENSMUSG00000074476	Spc24	2.10533	4.98667e-05	0.000248205	2.54692	0.592569	0.441598	0.090425
ENSMUSG00000001228	Uhrf1	2.54904	4.99016e-05	0.000248205	2.99446	0.722991	0.445416	0.0641886
ENSMUSG00000032194	Kank2	-1.12551	5.01732e-05	0.000248205	4.77807	0.256754	5.90358	0.19221
ENSMUSG00000043644	0610009L18Rik	-1.40474	5.01735e-05	0.000248205	2.1802	0.317782	3.58494	0.24342
ENSMUSG00000039943	Plcb4	-1.3366	5.15013e-05	0.000248205	3.06788	0.320322	4.40448	0.20863
ENSMUSG00000002068	Ccne1	1.5063	5.19354e-05	0.000248205	2.19293	0.402987	0.686628	0.15373
ENSMUSG00000029392	Rilpl1	-1.60335	5.21932e-05	0.000248205	3.89979	0.431367	5.50314	0.15808
ENSMUSG00000044811	Cd300c2	4.3627	5.2535e-05	0.000248205	5.40411	1.14565	1.04141	0.503017
ENSMUSG00000020303	Stc2	-1.5966	5.29401e-05	0.000248205	1.08323	0.41135	2.67983	0.202276
ENSMUSG00000013974	Mcemp1	2.35924	5.29555e-05	0.000248205	2.45204	0.675103	0.0928006	0.0554899
ENSMUSG00000057963	Itpk1	-1.19142	5.31281e-05	0.000248205	3.92515	0.295093	5.11657	0.173333
ENSMUSG00000051223	Bzw1	1.03362	5.34645e-05	0.000248205	5.41994	0.270633	4.38632	0.122742
ENSMUSG00000020607	Fam84a	-1.92689	5.37745e-05	0.000248205	0.913377	0.527805	2.84027	0.169757
ENSMUSG00000028480	Glipr2	1.79264	5.40519e-05	0.000248205	5.30095	0.466964	3.50831	0.219957
ENSMUSG00000024679	Ms4a6d	4.17251	5.4342e-05	0.000248205	6.06468	0.965995	1.89217	0.715869
ENSMUSG00000031875	Cmtm3	1.89834	5.46296e-05	0.000248205	4.86128	0.502937	2.96295	0.21616
ENSMUSG00000072941	Sod3	-1.208	5.48823e-05	0.000248205	8.38879	0.289073	9.59679	0.194785
ENSMUSG00000073460	Pnldc1	-2.1035	5.52017e-05	0.000248205	2.54428	0.492723	4.64778	0.355307
ENSMUSG00000019789	Hey2	-1.45582	5.60529e-05	0.000248205	2.52627	0.40195	3.98209	0.126304
ENSMUSG00000030772	Dkk3	-1.87858	5.61467e-05	0.000248205	5.50628	0.532443	7.38486	0.110576
ENSMUSG00000032218	Ccnb2	2.87386	5.63601e-05	0.000248205	3.77187	0.822624	0.898002	0.12692
ENSMUSG00000043903	Gm22	1.56421	5.65223e-05	0.000248205	3.01991	0.39441	1.4557	0.223278
ENSMUSG00000031824	6430548M08Rik	1.09532	5.6649e-05	0.000248205	2.62342	0.158418	1.5281	0.275113
ENSMUSG00000028755	Cda	1.63104	5.72868e-05	0.000248205	2.14853	0.401538	0.517492	0.250894
ENSMUSG00000022434	Fam118a	-1.00184	5.73523e-05	0.000248205	2.95078	0.257815	3.95261	0.134678
ENSMUSG00000109455	Gm44710	-1.84773	5.74658e-05	0.000248205	2.1324	0.449087	3.98013	0.293727
ENSMUSG00000031137	Fgf13	-1.36614	5.78835e-05	0.000248205	1.17486	0.358634	2.54099	0.170625
ENSMUSG00000026768	Itga8	-2.00813	5.81695e-05	0.000248205	5.72458	0.54861	7.73271	0.200771
ENSMUSG00000058013	2021-09-11	1.14287	5.82436e-05	0.000248205	3.16613	0.330098	2.02326	0.040207
ENSMUSG00000110545	Gm7730	1.0648	5.84776e-05	0.000248205	4.67995	0.251066	3.61515	0.181831
ENSMUSG00000048458	Fam212b	-2.06331	5.85925e-05	0.000248205	1.82499	0.573171	3.88829	0.180282
ENSMUSG00000054889	Dsp	-1.82999	5.88466e-05	0.000248205	2.22881	0.431918	4.0588	0.312707
ENSMUSG00000023992	Trem2	3.87609	5.90116e-05	0.000248205	4.55553	1.10961	0.679441	0.213077
ENSMUSG00000019907	Ppp1r12a	-1.63113	5.92824e-05	0.000248205	4.07151	0.426652	5.70264	0.21056
ENSMUSG00000005824	Tnfsf14	2.00621	5.95322e-05	0.000248205	2.19299	0.562802	0.186781	0.161559
ENSMUSG00000024098	Twsg1	-1.00569	6.00299e-05	0.000248205	5.05948	0.216027	6.06517	0.199219
ENSMUSG00000027386	Fbln7	-2.12873	6.01103e-05	0.000248205	2.58242	0.506496	4.71116	0.361266
ENSMUSG00000019942	Cdk1	2.51129	6.09857e-05	0.000248205	2.76867	0.726518	0.257377	0.114134
ENSMUSG00000096255	Dynlt1b	1.16873	6.16204e-05	0.000248205	4.69573	0.257912	3.527	0.225754
ENSMUSG00000035606	Ky	-1.34171	6.17842e-05	0.000248205	0.463083	0.325294	1.80479	0.221658
ENSMUSG00000028793	Rnf19b	1.88383	6.2056e-05	0.000248205	5.39041	0.39614	3.50658	0.385888
ENSMUSG00000073557	Ppp1r12b	-2.09708	6.28021e-05	0.000248205	3.9192	0.594341	6.01628	0.164408
ENSMUSG00000053137	Mapk11	1.6581	6.33237e-05	0.000248205	3.05568	0.399585	1.39758	0.280385
ENSMUSG00000026278	Bok	2.40171	6.40587e-05	0.000248205	4.37619	0.684587	1.97448	0.181373
ENSMUSG00000019122	Ccl9	3.37414	6.40615e-05	0.000248205	6.2967	0.718932	2.92257	0.687808
ENSMUSG00000021866	Anxa11	-1.37026	6.40865e-05	0.000248205	2.9447	0.380301	4.31496	0.136577
ENSMUSG00000030268	Bcat1	2.42329	6.44246e-05	0.000248205	2.69359	0.703701	0.270301	0.127414
ENSMUSG00000027360	Hdc	2.08828	6.63553e-05	0.000248205	2.39105	0.597277	0.302768	0.161941
ENSMUSG00000018378	Cuedc1	-1.04529	6.68311e-05	0.000248205	2.12833	0.243671	3.17361	0.191753
ENSMUSG00000004035	Gstm7	-2.23208	6.70058e-05	0.000248205	2.11836	0.640367	4.35043	0.169272
ENSMUSG00000023904	Hcfc1r1	-1.17799	6.71723e-05	0.000248205	6.40249	0.268526	7.58049	0.223998
ENSMUSG00000020788	Atp2a3	-1.53059	6.75602e-05	0.000248205	4.02517	0.436303	5.55576	0.128121
ENSMUSG00000061718	Ppp1r1b	-2.9875	6.76871e-05	0.000248205	1.51821	0.726009	4.50571	0.510967
ENSMUSG00000091561	Gm6665	-1.23013	6.81819e-05	0.000248205	4.6589	0.272235	5.88903	0.24453
ENSMUSG00000021036	Sptlc2	1.30547	6.82036e-05	0.000248205	3.49941	0.375203	2.19394	0.100237
ENSMUSG00000043705	Capn13	-2.79338	6.83137e-05	0.000248205	0.0681935	0.130774	2.86157	0.820831
ENSMUSG00000002249	Tead3	-1.16082	6.94062e-05	0.000248205	4.13627	0.326264	5.29709	0.115722
ENSMUSG00000047592	Nxpe5	3.11518	6.94636e-05	0.000248205	3.31349	0.924979	0.198311	0.0876155
ENSMUSG00000021719	Rgs7bp	-1.43698	6.95484e-05	0.000248205	1.32448	0.287986	2.76145	0.31751
ENSMUSG00000068101	Cenpm	2.16773	7.00175e-05	0.000248205	2.97716	0.575966	0.809436	0.295311
ENSMUSG00000030255	Sspn	-1.08998	7.0718e-05	0.000248205	3.76788	0.151762	4.85786	0.288421
ENSMUSG00000054555	Adam12	2.66383	7.09205e-05	0.000248205	3.16779	0.644408	0.503958	0.468691
ENSMUSG00000044068	Zrsr1	-1.04575	7.1195e-05	0.000248205	2.07511	0.294153	3.12086	0.106925
ENSMUSG00000001403	Ube2c	2.80835	7.1372e-05	0.000248205	3.46537	0.833537	0.657027	0.110341
ENSMUSG00000025185	Loxl4	1.32499	7.19361e-05	0.000248205	2.02703	0.379592	0.70204	0.116737
ENSMUSG00000033508	Asprv1	2.16899	7.20355e-05	0.000248205	2.49932	0.64185	0.330322	0.104093
ENSMUSG00000024177	Nme4	1.51446	7.22918e-05	0.000248205	2.67687	0.445821	1.16241	0.0870689
ENSMUSG00000079553	Kifc1	1.8449	7.31436e-05	0.000248205	2.31261	0.546335	0.467718	0.0934368
ENSMUSG00000058427	Cxcl2	4.77343	7.32663e-05	0.000248205	5.02983	1.42245	0.256409	0.184998
ENSMUSG00000023087	Noct	1.20631	7.334e-05	0.000248205	1.92709	0.268452	0.720781	0.243677
ENSMUSG00000038319	Kcnh2	-1.60812	7.35687e-05	0.000248205	3.73302	0.37606	5.34114	0.303939
ENSMUSG00000052026	Slc6a7	-1.67735	7.50993e-05	0.000248205	1.50391	0.280567	3.18127	0.420866
ENSMUSG00000048402	Gli2	-1.079	7.53807e-05	0.000248205	1.20342	0.266852	2.28242	0.186469
ENSMUSG00000034765	Dusp5	1.30158	7.54991e-05	0.000248205	2.8901	0.25031	1.58852	0.302706
ENSMUSG00000004085	Map3k20	-1.46639	7.56496e-05	0.000248205	2.68165	0.425784	4.14805	0.121036
ENSMUSG00000027188	Pamr1	-1.4105	7.57745e-05	0.000248205	2.46464	0.401634	3.87514	0.141649
ENSMUSG00000032135	Mcam	-1.51989	7.69627e-05	0.000248205	7.30769	0.418929	8.82758	0.189796
ENSMUSG00000027318	Adam33	-1.94008	7.73537e-05	0.000248205	2.91577	0.481433	4.85584	0.336693
ENSMUSG00000029373	Pf4	4.93109	7.75962e-05	0.000248205	8.68208	1.24452	3.75099	0.826331
ENSMUSG00000021870	Slmap	-1.53592	7.76422e-05	0.000248205	4.33828	0.429728	5.8742	0.178552
ENSMUSG00000046841	Ckap4	1.59728	7.77843e-05	0.000248205	6.54618	0.427897	4.9489	0.226319
ENSMUSG00000024424	Ttc39c	1.02114	7.83721e-05	0.000248205	1.96854	0.302115	0.947406	0.0685229
ENSMUSG00000038239	Hrc	-1.72185	7.93089e-05	0.000248205	1.37048	0.405501	3.09233	0.330688
ENSMUSG00000026433	Rab29	1.15821	7.99567e-05	0.000248205	5.10303	0.331111	3.94482	0.120537
ENSMUSG00000000296	Tpd52l1	-1.24728	8.02009e-05	0.000248205	2.23846	0.336158	3.48574	0.176406
ENSMUSG00000023505	Cdca3	2.59465	8.03453e-05	0.000248205	3.18482	0.778634	0.590164	0.133109
ENSMUSG00000110071	Gm45512	-1.42131	8.03483e-05	0.000248205	1.05177	0.34661	2.47308	0.259043
ENSMUSG00000055612	Cdca7	1.24261	8.06986e-05	0.000248205	1.83147	0.367738	0.588861	0.0897856
ENSMUSG00000020889	Nr1d1	-2.31797	8.09838e-05	0.000248205	5.01588	0.684356	7.33385	0.17544
ENSMUSG00000025473	Adam8	4.32153	8.1054e-05	0.000248205	5.14267	1.30919	0.821135	0.145989
ENSMUSG00000006398	Cdc20	2.67326	8.12077e-05	0.000248205	4.64702	0.759351	1.97376	0.296247
ENSMUSG00000029860	Zyx	-1.04463	8.13187e-05	0.000248205	6.44671	0.216132	7.49133	0.234044
ENSMUSG00000028044	Cks1b	1.25002	8.17415e-05	0.000248205	5.07022	0.363984	3.8202	0.114245
ENSMUSG00000019467	Arhgef25	-1.11148	8.20956e-05	0.000248205	5.22721	0.299326	6.33868	0.160025
ENSMUSG00000031821	Gins2	1.29946	8.27313e-05	0.000248205	2.21927	0.385563	0.919806	0.0956799
ENSMUSG00000024529	Lox	2.80891	8.30181e-05	0.000248205	7.1128	0.739198	4.30389	0.437822
ENSMUSG00000073599	Ecscr	1.54366	8.31131e-05	0.000248205	4.01686	0.213419	2.4732	0.42124
ENSMUSG00000093139	Gm25999	-1.57494	8.38223e-05	0.000248205	0.425405	0.403433	2.00035	0.264427
ENSMUSG00000022836	Mylk	-2.089	8.49431e-05	0.000248205	5.2675	0.586368	7.35649	0.258991
ENSMUSG00000001494	Sost	-3.22378	8.50992e-05	0.000248205	6.05078	0.956567	9.27455	0.253104
ENSMUSG00000078783	Gm9733	1.62243	8.566e-05	0.000248205	1.71821	0.487098	0.095775	0.105741
ENSMUSG00000035678	Tnfsf9	1.27503	8.74382e-05	0.000248205	2.63234	0.370774	1.35731	0.129859
ENSMUSG00000040415	Dtx3	-1.11454	8.74777e-05	0.000248205	5.95754	0.185606	7.07208	0.288954
ENSMUSG00000031028	Tub	-1.33315	8.74964e-05	0.000248205	2.12482	0.296787	3.45797	0.284038
ENSMUSG00000048450	Msx1	-1.07492	8.80762e-05	0.000248205	1.64881	0.20573	2.72373	0.259993
ENSMUSG00000035455	Fignl1	1.06567	8.90459e-05	0.000248205	1.1605	0.327246	0.0948274	0.0358258
ENSMUSG00000022218	Tgm1	1.41811	8.98587e-05	0.000248205	1.76978	0.421855	0.351674	0.120181
ENSMUSG00000046223	Plaur	2.31575	8.99541e-05	0.000248205	5.52631	0.680269	3.21056	0.224641
ENSMUSG00000060962	Dmkn	1.65723	9.00336e-05	0.000248205	1.93895	0.486736	0.281711	0.161233
ENSMUSG00000031283	Chrdl1	-1.49839	9.00932e-05	0.000248205	2.23783	0.357803	3.73622	0.294859
ENSMUSG00000041773	Enc1	2.13285	9.03356e-05	0.000248205	3.75128	0.599514	1.61843	0.276524
ENSMUSG00000041741	Pde3a	-1.26305	9.04968e-05	0.000248205	2.67001	0.327593	3.93305	0.213585
ENSMUSG00000028005	Gucy1b3	-1.52176	9.11969e-05	0.000248205	3.60967	0.422007	5.13143	0.210713
ENSMUSG00000021091	Serpina3n	3.80117	9.15138e-05	0.000248205	8.8122	1.11142	5.01103	0.39283
ENSMUSG00000022769	Sdf2l1	2.14445	9.19444e-05	0.000248205	5.20243	0.615091	3.05798	0.254
ENSMUSG00000079111	Kdelr2	1.13511	9.27588e-05	0.000248205	6.65258	0.332298	5.51747	0.118193
ENSMUSG00000022679	Mpv17l	-1.08855	9.41663e-05	0.000248205	1.45875	0.305772	2.5473	0.146259
ENSMUSG00000022518	4930562C15Rik	-1.23024	9.53059e-05	0.000248205	0.478716	0.176785	1.70895	0.340576
ENSMUSG00000069516	Lyz2	4.16041	9.53248e-05	0.000248205	10.6257	1.05965	6.46525	0.749134
ENSMUSG00000038642	Ctss	4.52059	9.57874e-05	0.000248205	8.52092	1.2057	4.00033	0.733016
ENSMUSG00000031996	Aplp2	-1.047	9.62981e-05	0.000248205	6.54232	0.300227	7.58931	0.129717
ENSMUSG00000050910	Cdr2l	1.58962	9.6667e-05	0.000248205	3.73891	0.458059	2.14929	0.192393
ENSMUSG00000019775	Rgs17	-1.48529	9.67037e-05	0.000248205	0.882121	0.397826	2.36742	0.239279
ENSMUSG00000018774	Cd68	4.26416	9.76303e-05	0.000248205	7.55211	1.12473	3.28796	0.718447
ENSMUSG00000051606	2010001K21Rik	-1.03404	9.79495e-05	0.000248205	0.647171	0.28431	1.68121	0.154941
ENSMUSG00000100843	Gm8307	1.32198	9.80405e-05	0.000248205	1.45593	0.402576	0.133955	0.0966035
ENSMUSG00000021375	Kif13a	-1.05056	9.88428e-05	0.000248205	3.14394	0.285196	4.1945	0.164798
ENSMUSG00000037852	Cpe	-2.29837	9.99786e-05	0.000248205	7.93403	0.704125	10.2324	0.158714

## Sheet: plod1 KO+Ang II  vs WT+Ang II
#ID	DEGs	log2(Fold change) plod1 KO+Ang II vs WT+Ang II	p-value	q-value	mean (KOA log2 FPKM)	SD (KOA)	mean (WTA log2 FPKM)	SD (WTA)
ENSMUSG00000019055	Plod1	-4.68599	1.73173e-12	3.20231e-08	0.00808651	0.018082	4.69408	0.146546
ENSMUSG00000031371	Haus7	1.30267	7.57619e-07	0.00211508	4.211	0.170649	2.90833	0.125683
ENSMUSG00000059796	Eif4a1	1.07123	1.0294e-06	0.00211508	6.81034	0.0873373	5.73911	0.158953
ENSMUSG00000034765	Dusp5	1.82935	1.33936e-06	0.0023983	2.8901	0.25031	1.06075	0.20021
ENSMUSG00000025746	Il6	2.9062	1.42663e-06	0.0023983	2.96456	0.50943	0.0583585	0.0639084
ENSMUSG00000021250	Fos	5.2104	2.6948e-06	0.00269353	7.85377	0.814248	2.64337	0.581421
ENSMUSG00000003665	Has1	2.74653	2.79633e-06	0.00269353	3.57956	0.399717	0.833031	0.347995
ENSMUSG00000024640	Psat1	2.20674	2.80064e-06	0.00269353	3.73487	0.305413	1.52814	0.296842
ENSMUSG00000038418	Egr1	2.60168	3.01108e-06	0.00269353	6.47464	0.394628	3.87296	0.318213
ENSMUSG00000035373	Ccl7	4.9234	3.66636e-06	0.00281921	6.10357	0.554567	1.18017	0.813556
ENSMUSG00000040152	Thbs1	4.20536	4.1719e-06	0.00281921	7.01608	0.597762	2.81072	0.611998
ENSMUSG00000042688	Mapk6	1.46427	4.51585e-06	0.00287956	3.44219	0.206763	1.97792	0.21877
ENSMUSG00000025921	Rdh10	1.01471	5.91155e-06	0.00352633	2.84295	0.182699	1.82824	0.115595
ENSMUSG00000043903	Gm22	2.03191	6.53092e-06	0.00377406	3.01991	0.39441	0.988	0.192108
ENSMUSG00000034981	Parm1	-1.28775	7.08801e-06	0.00397186	2.88354	0.106681	4.17128	0.260059
ENSMUSG00000001440	Kpnb1	1.01337	7.50935e-06	0.0040842	4.98698	0.12476	3.97361	0.184728
ENSMUSG00000067586	S1pr3	2.01707	8.17512e-06	0.0041299	3.85347	0.328976	1.8364	0.305232
ENSMUSG00000026655	Fam107b	1.45497	9.23032e-06	0.00417054	3.42686	0.250276	1.97189	0.213575
ENSMUSG00000053475	Tnfaip6	2.54791	9.38815e-06	0.00417054	3.92509	0.36846	1.37717	0.444657
ENSMUSG00000029371	Cxcl5	2.96937	9.72521e-06	0.00417054	3.21245	0.601369	0.24308	0.309188
ENSMUSG00000034265	Zdhhc14	1.05156	1.03582e-05	0.00417054	3.1509	0.224642	2.09934	0.0886527
ENSMUSG00000060923	Acyp2	-1.24945	1.11325e-05	0.00417054	4.00979	0.144513	5.25924	0.251135
ENSMUSG00000085156	Snhg15	1.10831	1.15844e-05	0.00417054	2.5385	0.194137	1.43019	0.170529
ENSMUSG00000026020	Nop58	1.05322	1.18217e-05	0.00417054	2.47235	0.119324	1.41913	0.215379
ENSMUSG00000014867	Surf4	1.04345	1.18786e-05	0.00417054	7.18101	0.142167	6.13757	0.198425
ENSMUSG00000046841	Ckap4	2.2251	1.21107e-05	0.00417054	6.54618	0.427897	4.32108	0.298783
ENSMUSG00000042357	Gjb5	2.48823	1.43772e-05	0.00419133	2.86387	0.487738	0.375642	0.34476
ENSMUSG00000031562	Dctd	1.26938	1.48861e-05	0.00422325	1.72185	0.227268	0.452463	0.20512
ENSMUSG00000003545	Fosb	4.30881	1.57046e-05	0.00422325	5.19116	0.974889	0.882351	0.381136
ENSMUSG00000024165	Hn1l	2.00783	1.63103e-05	0.00422325	4.1709	0.262502	2.16307	0.414079
ENSMUSG00000005087	Cd44	2.49452	1.63486e-05	0.00422325	4.68796	0.473172	2.19344	0.383881
ENSMUSG00000025161	Slc16a3	1.64533	1.69856e-05	0.00422325	4.30187	0.379985	2.65654	0.137144
ENSMUSG00000040675	Mthfd1l	1.40738	1.70227e-05	0.00422325	2.53734	0.152212	1.12996	0.310337
ENSMUSG00000053560	Ier2	2.02508	1.74116e-05	0.00422325	6.71602	0.434609	4.69094	0.244961
ENSMUSG00000035385	Ccl2	4.55352	1.75855e-05	0.00422325	5.75773	0.82722	1.2042	0.759947
ENSMUSG00000020328	Nudcd2	1.20655	1.87e-05	0.00437721	4.27047	0.248719	3.06392	0.167997
ENSMUSG00000037278	Tmem97	1.79314	1.98697e-05	0.00443722	5.13327	0.371368	3.34014	0.253707
ENSMUSG00000027230	Creb3l1	1.57008	2.0876e-05	0.00443722	5.18132	0.316957	3.61124	0.238176
ENSMUSG00000020075	Ddx21	1.00032	2.11159e-05	0.00443722	4.14324	0.0819716	3.14292	0.239344
ENSMUSG00000029166	Mapre3	-1.02458	2.49763e-05	0.00488921	3.83558	0.220837	4.86016	0.146735
ENSMUSG00000101188	Eif4a-ps4	1.02579	2.50977e-05	0.00488921	6.33574	0.144997	5.30995	0.222567
ENSMUSG00000044734	Serpinb1a	2.90312	2.52149e-05	0.00488921	4.40022	0.499356	1.4971	0.562608
ENSMUSG00000028480	Glipr2	2.05212	2.55458e-05	0.00488921	5.30095	0.466964	3.24883	0.256332
ENSMUSG00000097195	Snhg5	1.00883	2.56464e-05	0.00488921	4.07073	0.128703	3.06189	0.228228
ENSMUSG00000041355	Ssr2	1.2321	2.62804e-05	0.00490887	7.07997	0.241208	5.84787	0.211918
ENSMUSG00000071547	Nt5dc2	3.94234	2.78273e-05	0.00499361	6.40307	0.739227	2.46073	0.725037
ENSMUSG00000030208	Emp1	2.29527	2.80678e-05	0.00499361	5.95555	0.406586	3.66028	0.446059
ENSMUSG00000028896	Rcc1	1.38648	2.83907e-05	0.00499361	3.2201	0.341521	1.83361	0.129243
ENSMUSG00000022594	Lynx1	-1.26504	2.86244e-05	0.00499361	3.76715	0.268894	5.03219	0.19736
ENSMUSG00000026970	Rbms1	1.03495	3.03745e-05	0.00519009	4.38787	0.201431	3.35292	0.187392
ENSMUSG00000028334	Nans	1.44397	3.2132e-05	0.00519009	4.37494	0.277066	2.93097	0.269948
ENSMUSG00000022844	Pdia5	1.54475	3.25045e-05	0.00519009	4.99171	0.295728	3.44696	0.290421
ENSMUSG00000003355	Fkbp11	2.97459	3.27295e-05	0.00519009	5.69948	0.488085	2.72489	0.632468
ENSMUSG00000021485	Mxd3	2.15666	3.31697e-05	0.00519009	2.5118	0.569634	0.355143	0.110708
ENSMUSG00000042367	Gjb3	2.31492	3.37196e-05	0.00519619	2.67998	0.572444	0.365064	0.249089
ENSMUSG00000034205	Loxl2	2.29587	3.53727e-05	0.00531799	4.88528	0.478976	2.58941	0.398787
ENSMUSG00000023349	Clec4n	4.18755	3.77321e-05	0.00552739	5.72542	1.04586	1.53788	0.470907
ENSMUSG00000049719	Prss46	1.16456	3.85481e-05	0.00552739	1.22299	0.3054	0.0584271	0.0952983
ENSMUSG00000027852	Nras	1.23494	3.99752e-05	0.00555805	3.93379	0.210235	2.69885	0.268443
ENSMUSG00000079523	Tmsb10	2.06881	4.58299e-05	0.00625684	8.62818	0.470002	6.55937	0.343503
ENSMUSG00000031824	6430548M08Rik	1.0238	4.60161e-05	0.00625684	2.62342	0.158418	1.59961	0.240818
ENSMUSG00000053317	Sec61b	1.35991	4.88795e-05	0.0064643	6.44092	0.308987	5.08101	0.231546
ENSMUSG00000021131	Erh	1.11558	4.89402e-05	0.0064643	4.86669	0.246326	3.75111	0.199212
ENSMUSG00000029380	Cxcl1	3.0196	5.0721e-05	0.00665201	4.09534	0.617496	1.07575	0.601133
ENSMUSG00000025134	Alyref	1.00545	5.26044e-05	0.00685043	3.8637	0.255191	2.85825	0.134386
ENSMUSG00000037613	Tnfrsf23	1.90245	5.36422e-05	0.00687428	3.12919	0.411967	1.22675	0.360172
ENSMUSG00000029123	Stk32b	-1.25774	5.40497e-05	0.00687428	0.695132	0.164628	1.95287	0.322572
ENSMUSG00000044147	Arf6	1.04576	5.43247e-05	0.00687428	5.74554	0.195248	4.69978	0.229515
ENSMUSG00000020869	Lrrc59	1.10686	5.46463e-05	0.00687428	6.70473	0.0666958	5.59787	0.312151
ENSMUSG00000022346	Myc	2.36783	5.64227e-05	0.00704796	4.67108	0.191924	2.30325	0.658501
ENSMUSG00000028044	Cks1b	1.62531	5.8813e-05	0.0071025	5.07022	0.363984	3.44491	0.302936
ENSMUSG00000008318	Relt	2.13451	5.97371e-05	0.0071025	2.91081	0.408049	0.776303	0.471138
ENSMUSG00000010797	Wnt2	1.38099	5.99561e-05	0.0071025	2.28618	0.355295	0.905189	0.19116
ENSMUSG00000015652	Steap1	2.34624	6.02285e-05	0.0071025	2.9976	0.61024	0.651354	0.313135
ENSMUSG00000006398	Cdc20	2.85752	6.18796e-05	0.0071025	4.64702	0.759351	1.7895	0.355695
ENSMUSG00000002458	Rgs19	1.40355	6.21054e-05	0.0071025	4.52056	0.232946	3.11701	0.339918
ENSMUSG00000040659	Efhd2	1.17702	6.5897e-05	0.00738688	6.94589	0.235601	5.76887	0.25674
ENSMUSG00000096255	Dynlt1b	1.04661	6.59114e-05	0.00738688	4.69573	0.257912	3.64912	0.171739
ENSMUSG00000039361	Picalm	1.09591	6.6493e-05	0.00740716	5.01738	0.141329	3.92147	0.292503
ENSMUSG00000001555	Fkbp10	1.54362	6.77137e-05	0.00746428	6.52783	0.398143	4.98421	0.227876
ENSMUSG00000028793	Rnf19b	1.77501	6.89382e-05	0.0075023	5.39041	0.39614	3.6154	0.350349
ENSMUSG00000037992	Rara	1.05981	6.93756e-05	0.0075023	3.94479	0.174567	2.88498	0.26345
ENSMUSG00000008136	Fhl2	1.60872	7.04292e-05	0.00752819	4.50266	0.3748	2.89394	0.301061
ENSMUSG00000005447	Pafah1b3	1.58215	7.16e-05	0.00754113	2.78061	0.318834	1.19846	0.350612
ENSMUSG00000035704	Alg8	1.27205	7.23079e-05	0.00754113	2.87164	0.312839	1.59959	0.218427
ENSMUSG00000020053	Igf1	2.0295	7.25893e-05	0.00754113	3.89622	0.375149	1.86672	0.479829
ENSMUSG00000070284	Gmppb	1.08635	7.38353e-05	0.00755206	3.64501	0.294969	2.55866	0.1407
ENSMUSG00000005413	Hmox1	5.47416	7.39197e-05	0.00755206	9.69207	1.2002	4.21791	1.12799
ENSMUSG00000005410	Mcm5	2.10105	7.87396e-05	0.00778511	3.51264	0.558933	1.41159	0.30728
ENSMUSG00000113136	AC133083.2	2.74712	7.90923e-05	0.00778511	3.0792	0.680006	0.332074	0.483701
ENSMUSG00000025935	Tram1	1.08271	7.99189e-05	0.00778511	5.34745	0.162603	4.26474	0.286442
ENSMUSG00000074476	Spc24	2.14751	8.11683e-05	0.00778511	2.54692	0.592569	0.399419	0.278475
ENSMUSG00000100843	Gm8307	1.37795	8.38992e-05	0.00792239	1.45593	0.402576	0.0779838	0.126853
ENSMUSG00000003541	Ier3	2.00192	8.47268e-05	0.00795314	6.60657	0.368104	4.60465	0.491515
ENSMUSG00000031821	Gins2	1.36225	8.59861e-05	0.00803058	2.21927	0.385563	0.857021	0.16334
ENSMUSG00000091955	Gm9844	2.04351	8.76748e-05	0.00812324	4.69491	0.507254	2.65141	0.373418
ENSMUSG00000030268	Bcat1	2.31545	8.81694e-05	0.00812324	2.69359	0.703701	0.378145	0.122421
ENSMUSG00000003273	Car11	-1.48365	8.82961e-05	0.00812324	3.05949	0.285742	4.54314	0.357637
ENSMUSG00000021822	Plau	2.13038	8.9225e-05	0.00813305	4.22279	0.601351	2.09242	0.267813
ENSMUSG00000094392	Gm3788	2.21933	9.06638e-05	0.00813305	6.49052	0.535418	4.27119	0.430999
ENSMUSG00000030041	M1ap	1.04565	9.19292e-05	0.00813305	1.32926	0.234877	0.283615	0.223876
ENSMUSG00000001473	Tubb6	1.99813	9.32177e-05	0.00813305	7.47014	0.571731	5.472	0.24313
ENSMUSG00000081404	Gm15694	1.4363	9.34928e-05	0.00813305	1.47486	0.438375	0.038563	0.0862296
ENSMUSG00000112825	AC152949.2	1.20329	9.45923e-05	0.00817384	3.7299	0.165801	2.52661	0.336266
ENSMUSG00000028820	Sfpq	1.51854	9.56905e-05	0.00822959	4.72408	0.436675	3.20554	0.184162
ENSMUSG00000024011	Pi16	-1.42969	9.61276e-05	0.00822959	5.50399	0.387297	6.93367	0.222139
ENSMUSG00000026163	Sphkap	-1.25674	9.77437e-05	0.00829118	0.343614	0.126805	1.60035	0.372407
ENSMUSG00000055612	Cdca7	1.35217	9.87201e-05	0.00831434	1.83147	0.367738	0.479295	0.210809
